# Supplementary material for: Variability in the Deformability of Red Blood Cells: Application to Treating Premature Newborns with Blood Transfusion
Source: Int J Mol Sci. 2025 Aug 22;26(17):8144. doi: 10.3390/ijms26178144 (PMC12428727; doi:10.3390/ijms26178144)
Supplement: Supplementary file 1 [file ijms-26-08144-s001.zip]

Archive with 1 entries (1 files):
- ijms-3773140-supplementary.pdf
